# Supplementary material for: Simultaneous Electrochemical Detection of Cu2+ and Zn2+ in Pig Farm Wastewater
Source: Sensors (Basel). 2024 Apr 12;24(8):2475. doi: 10.3390/s24082475 (PMC11053575; doi:10.3390/s24082475)
Supplement: Supplementary file 1 [file sensors-24-02475-s001.zip]

Archive with 1 entries (1 files):
- sensors-2948654-supplementary.pdf
